# Supplementary material for: Sanitization of Biomass in Agricultural Biogas Plants Depends on the Type of Substrates
Source: Animals (Basel). 2023 Feb 26;13(5):855. doi: 10.3390/ani13050855 (PMC10000083; doi:10.3390/ani13050855)
Supplement: Supplementary file 1 [file animals-13-00855-s001.zip]

Archive with 1 entries (1 files):
- animals-2206711-supplementary.pdf
